# Supplementary material for: The Effectiveness of Cyrene as a Solvent in Exfoliating 2D TMDs Nanosheets
Source: Int J Mol Sci. 2023 Jun 21;24(13):10450. doi: 10.3390/ijms241310450 (PMC10342050; doi:10.3390/ijms241310450)
Supplement: Supplementary file 1 [file ijms-24-10450-s001.zip]

Archive with 1 entries (1 files):
- ijms-2411494-supplementary.pdf
